# Supplementary material for: The Effect of Nutritional Intervention with Lactoferrin, Galactooligosacharides and Vitamin D on the Gut Microbiota Composition of Healthy Elderly Women
Source: Nutrients. 2022 Jun 14;14(12):2468. doi: 10.3390/nu14122468 (PMC9228949; doi:10.3390/nu14122468)
Supplement: Supplementary file 1 [file nutrients-14-02468-s001.zip]

Archive with 1 entries (1 files):
- nutrients-1751453-supplementary.pdf
